# Supplementary material for: Rabies Vaccination in Dogs in Laos: Owner Knowledge and Serological Status of Dogs
Source: Pathogens. 2022 Jan 6;11(1):69. doi: 10.3390/pathogens11010069 (PMC8778959; doi:10.3390/pathogens11010069)
Supplement: Supplementary file 1 [file pathogens-11-00069-s001.zip]

Archive with 1 entries (1 files):
- pathogens-1505314-supplementary.pdf
